# Supplementary material for: Roles for the RNA-Binding Protein Caper in Reproductive Output in Drosophila melanogaster
Source: J Dev Biol. 2022 Dec 23;11(1):2. doi: 10.3390/jdb11010002 (PMC9844462; doi:10.3390/jdb11010002)
Supplement: Supplementary file 1 [file jdb-11-00002-s001.zip]

Archive with 1 entries (1 files):
- jdb-1854598-supplementary.png
